# Supplementary material for: Temporal transcriptome analysis reveals the two-phase action of florigens in rice flowering
Source: Theor Appl Genet. 2025 Apr 12;138(5):100. doi: 10.1007/s00122-025-04869-0 (PMC11993458; doi:10.1007/s00122-025-04869-0)
Supplement: Supplementary file 10 — (XLSX 26 KB) [file 122_2025_4869_MOESM10_ESM.xlsx]

## Sheet: TableS1
Sample ID	Sequencing Depth (Reads Count)	Read Length (bp)	Platform	Q30 (%)	Uniquely mapped reads(%)
W0-1-a	16891884	150	HiSeqX_Ten	89.59	91.35
W0-1-b	20357394	150	HiSeqX_Ten	89.46	93.4
W0-2-a	13820162	150	HiSeqX_Ten	89.71	91.38
W0-2-b	40626306	150	HiSeqX_Ten	89.92	94.1
W0-3-a	12255794	150	HiSeqX_Ten	89.8	93.34
W0-3-b	7955800	150	HiSeqX_Ten	90.44	93.04
W0-4-a	8508990	150	HiSeqX_Ten	90.11	92.82
W0-4-b	25068808	150	HiSeqX_Ten	90.39	92.28
W0-5-a	39498374	150	HiSeqX_Ten	90.23	92.81
W0-5-b	43551696	150	HiSeqX_Ten	90.04	93.03
W0-6-a	12838034	150	HiSeqX_Ten	90.43	93.45
W0-6-b	9472406	150	HiSeqX_Ten	89.97	92.17
W4-1-a	26609896	150	HiSeqX_Ten	85.57	93.46
W4-1-b	17437762	150	HiSeqX_Ten	85.74	93.61
W4-2-a	27852594	150	HiSeqX_Ten	85.4	93.21
W4-2-b	23712550	150	HiSeqX_Ten	85.11	93.25
W4-3-a	22445506	150	HiSeqX_Ten	84.97	91.37
W4-3-b	24462160	150	HiSeqX_Ten	85.24	92.88
W4-4-a	27521236	150	HiSeqX_Ten	85.28	92.81
W4-4-b	18063188	150	HiSeqX_Ten	85.75	93.12
W4-5-a	27626708	150	HiSeqX_Ten	85.38	91.37
W4-5-b	30150710	150	HiSeqX_Ten	85.36	89.13
W4-6-a	3349968	150	HiSeqX_Ten	84.75	93.24
W4-6-b	1098288	150	HiSeqX_Ten	84.52	95.59
W6-1-a	4552498	150	HiSeqX_Ten	89.05	92.85
W6-1-b	4466376	150	HiSeqX_Ten	89.14	91.87
W6-2-a	3588764	150	HiSeqX_Ten	88.11	93.66
W6-2-b	4109120	150	HiSeqX_Ten	87.99	93.56
W6-3-a	3286024	150	HiSeqX_Ten	89.05	87.88
W6-3-b	9241974	150	HiSeqX_Ten	89.03	92.71
W6-4-a	5068776	150	HiSeqX_Ten	89.42	91.91
W6-4-b	14174048	150	HiSeqX_Ten	89.59	90.9
W6-5-a	13195314	150	HiSeqX_Ten	89.42	92.62
W6-5-b	16982652	150	HiSeqX_Ten	89.57	93.86
W6-6-a	5197774	150	HiSeqX_Ten	88.17	93.67
W6-6-b	6686902	150	HiSeqX_Ten	87.95	93.89
W9-1-a	18851642	150	HiSeqX_Ten	90.87	94.25
W9-1-b	17530214	150	HiSeqX_Ten	90.95	94.83
W9-2-a	25414412	150	HiSeqX_Ten	90.79	90.57
W9-2-b	5391314	150	HiSeqX_Ten	90.31	90.64
W9-3-a	16673792	150	HiSeqX_Ten	90.28	91.3
W9-3-b	25692226	150	HiSeqX_Ten	90.71	92.86
W9-4-a	13640506	150	HiSeqX_Ten	90.47	90.5
W9-4-b	15653920	150	HiSeqX_Ten	90.54	92.9
W9-5-a	27379542	150	HiSeqX_Ten	90.43	93.17
W9-5-b	28986234	150	HiSeqX_Ten	90.44	93.63
W9-6-a	11579790	150	HiSeqX_Ten	90.66	94.85
W9-6-b	6126120	150	HiSeqX_Ten	90.15	94.46
M0-1-a	23392920	150	HiSeqX_Ten	85.04	93.36
M0-1-b	28834972	150	HiSeqX_Ten	85.6	92.24
M0-2-a	28061414	150	HiSeqX_Ten	85.83	93.19
M0-2-b	29881884	150	HiSeqX_Ten	86.25	94.5
M0-3-a	26815828	150	HiSeqX_Ten	85.71	91.53
M0-3-b	23774520	150	HiSeqX_Ten	85.63	92.3
M0-4-a	26691854	150	HiSeqX_Ten	85.65	93.14
M0-4-b	18509420	150	HiSeqX_Ten	85.34	93.28
M0-5-a	19126142	150	HiSeqX_Ten	85.19	93.25
M0-5-b	18459660	150	HiSeqX_Ten	85.28	92.1
M0-6-a	28183668	150	HiSeqX_Ten	85.3	90.47
M0-6-b	22413372	150	HiSeqX_Ten	85.78	93.82
M4-1-a	14029516	150	HiSeqX_Ten	84.62	74.59
M4-1-b	22104466	150	HiSeqX_Ten	85.03	93.3
M4-2-a	22851802	150	HiSeqX_Ten	85.34	88.64
M4-2-b	17470498	150	HiSeqX_Ten	85.52	85.56
M4-3-a	21206686	150	HiSeqX_Ten	85.54	93.64
M4-3-b	21101724	150	HiSeqX_Ten	85.2	93.25
M4-4-a	230617722	150	HiSeqX_Ten	88.16	94.89
M4-4-b	190738074	150	HiSeqX_Ten	87.81	94.26
M4-5-a	2864078	150	HiSeqX_Ten	88.91	93.09
M4-5-b	2900682	150	HiSeqX_Ten	88.64	80.01
M4-6-a	6243656	150	HiSeqX_Ten	89.07	57.18
M4-6-b	4392158	150	HiSeqX_Ten	89.23	79.31
M6-1-a	1819874	150	HiSeqX_Ten	88.98	92.88
M6-1-b	3348088	150	HiSeqX_Ten	88.77	92.79
M6-2-a	5538176	150	HiSeqX_Ten	89.28	92.12
M6-2-b	6478258	150	HiSeqX_Ten	89.43	93.72
M6-3-a	7541462	150	HiSeqX_Ten	89.2	92.85
M6-3-b	7647972	150	HiSeqX_Ten	89.39	92.59
M6-4-a	12898410	150	HiSeqX_Ten	88.67	92.66
M6-4-b	7386816	150	HiSeqX_Ten	88.17	93.56
M6-5-a	4688040	150	HiSeqX_Ten	88.99	93.16
M6-5-b	10577670	150	HiSeqX_Ten	89.12	93.82
M6-6-a	7194674	150	HiSeqX_Ten	89.5	86.64
M6-6-b	11409118	150	HiSeqX_Ten	89.59	94.44
M9-1-a	31777440	150	HiSeqX_Ten	89.62	63.44
M9-1-b	15359176	150	HiSeqX_Ten	90.31	90.78
M9-2-a	31710018	150	HiSeqX_Ten	90.16	87.33
M9-2-b	30915252	150	HiSeqX_Ten	90.27	90.2
M9-3-a	30990756	150	HiSeqX_Ten	90.15	93.28
M9-3-b	23397954	150	HiSeqX_Ten	90.19	94.02
M9-4-a	18193432	150	HiSeqX_Ten	90.41	93.6
M9-4-b	27971062	150	HiSeqX_Ten	90.43	94.17
M9-5-a	20711076	150	HiSeqX_Ten	89.95	84.63
M9-5-b	24023592	150	HiSeqX_Ten	90.47	92.85
M9-6-a	36073848	150	HiSeqX_Ten	90.48	84.82
M9-6-b	37256992	150	HiSeqX_Ten	90.73	89.58
LDW9-1-a	42387906	150	HiSeqX_Ten	90.44	93.33
LDW9-1-b	45155944	150	HiSeqX_Ten	90.7	90.55
LDW9-2-a	7108988	150	HiSeqX_Ten	90.15	93.87
LDW9-2-b	17544800	150	HiSeqX_Ten	90.51	94.03
LDW9-3-a	17729994	150	HiSeqX_Ten	90.19	93.24
LDW9-3-b	24703556	150	HiSeqX_Ten	90.6	93.21
LDW9-4-a	26320078	150	HiSeqX_Ten	89.67	93.67
LDW9-4-b	39078558	150	HiSeqX_Ten	90.01	93.64
LDW9-5-a	35827984	150	HiSeqX_Ten	89.82	93.49
LDW9-5-b	7877576	150	HiSeqX_Ten	89.07	93.26
LDW9-6-a	38571744	150	HiSeqX_Ten	89.93	88.04
LDW9-6-b	16971210	150	HiSeqX_Ten	89.56	91.74
WL1a	9624262	150	HiSeqX_Ten	89.44	52.14
WL1b	14100142	150	HiSeqX_Ten	89.98	71.05
WL4a	16787708	150	HiSeqX_Ten	89.79	93.86
WL4b	16701106	150	HiSeqX_Ten	89.87	94.31
WL6a	17979124	150	HiSeqX_Ten	90.18	94
WL6b	93467194	150	HiSeqX_Ten	89.77	35.96
WL9a	8459810	150	HiSeqX_Ten	89.42	90.87
WL9b	7420676	150	HiSeqX_Ten	89.51	92.22
ML1a	9351954	150	HiSeqX_Ten	89.77	91.09
ML1b	44395370	150	HiSeqX_Ten	89.94	60.28
ML9a	11746360	150	HiSeqX_Ten	89.62	94.81
ML9b	14042310	150	HiSeqX_Ten	89.71	94.75

## Sheet: TableS2
RAP-DB Locus	Gene Lable in this study
Os10g0101200	SCP45
Os12g0424700	OsCDKF2
Os08g0174500	Ghd8
Os01g0626400	OsWRKY11
Os01g0952800	OsbHLH056
Os01g0878700	OsAAP6
Os10g0515400	GW10
Os03g0179400	OsRLCK103
Os07g0182000	OsbZIP58
Os03g0267800	HDR3
Os03g0685300	FLO19
Os02g0196600	OsHMA4
Os07g0644100	OsbZIP60
Os04g0631600	OsbHLH068
Os06g0514800	OsThi9
Os03g0609500	OsLBD38
Os02g0731200	OsMADS57
Os05g0136200	OsCIPK17
Os03g0183000	OsAP2-125
Os02g0705500	OsBLR1
Os03g0181100	OsJAZ10
Os12g0181600	OsAAP15
Os02g0134200	OsSGL
Os03g0445700	OsLBD37
Os08g0157600	OsLHY
Os09g0532400	OsPRR95
Os03g0284100	OsPRR73
Os11g0157600	OsPRR59
Os07g0695100	OsPRR37
Os02g0618200	OsTOC1
Os11g0547000	OsFKF1
Os01g0971800	OsLUX
Os01g0182600	OsGI
Os01g0566100	OsELF3-2
Os06g0142600	OsELF3-1
Os10g0419200	Ehd2
Os10g0463400	Ehd1
Os02g0110100	DHD4
Os07g0261200	Ghd7
Os09g0540800	OsFD1
Os08g0549600	OsFD4
Os06g0720900	OsFD2
Os07g0686100	OsFD7
Os08g0472000	OsTRAB1
Os05g0489700	HBF1
Os01g0813100	HBF2
Os01g0867300	OsbZIP12
Os01g0886200	OsMADS21
Os01g0201700	OSMADS3
Os12g0207000	OsMADS13
Os05g0203800	OsMADS58
Os03g0752800	OsMADS14
Os07g0108900	OsMADS15
Os12g0501700	OsMADS20
Os07g0605200	OsMADS18
Os03g0215400	OsMADS1
Os06g0162800	OsMADS5
Os03g0753100	OsMADS34
Os09g0507200	OsMADS8
Os08g0531700	OsMADS7
Os03g0122600	OsMADS50
Os10g0536100	OsMADS56
Os06g0712700	OsMADS16
Os01g0726400	OsMADS32
Os04g0580700	OsMADS17
Os02g0682200	OsMADS6
Os08g0531900	OsMADS37
Os01g0922800	OsMADS51
Os05g0423400	OsMADS4
Os02g0170300	OsMADS29
Os02g0761000	OsMADS22
Os06g0217300	OsMADS55
Os02g0104200	OsMADS60
Os06g0665400	APO1
Os04g0598300	APO2
Os07g0129700	OSH15
Os03g0727000	OSH1
Os12g0617000	PINE1
Os08g0430500	GF14c
Os02g0580300	OsGF14e
Os03g0710800	OsGF14f
Os04g0462500	OsGF14b
Os08g0480800	OsGF14a
Os11g0546900	OsGF14d
Os01g0209200	OsGF14g
Os11g0609600	OsGF14h
Os06g0157700	Hd3a
Os06g0157500	RFT1
Os01g0218500	OsFTL1
Os06g0552900	OsFTL12
Os05g0518000	OsFTL10
Os09g0513500	OsFTL4
Os01g0202700	OsFTL8
Os04g0488400	OsFTL6
Os12g0232300	OsFTL7
Os11g0293800	OsFTL11
Os05g0468800	OsFTL14
Os09g0441900	DEP1
Os01g0111600	OsMFT2
Os06g0498800	OsMFT1
Os02g0531600	RCN2
Os11g0152500	RCN1
Os04g0411400	RCN4
Os12g0152000	RCN3
Os09g0491532	OsSPL17
Os04g0551500	OsSPL7
Os08g0509600	OsSPL14
Os06g0275000	Hd1
Os08g0536300	OsCOL15
Os03g0711100	OsCOL9
Os06g0264200	OsCOL16
Os02g0610500	OsCOL4
Os07g0667300	OsCOL13
Os09g0240200	OsCO3
Os10g0403000	PLA1
Os05g0578900	NL1
Os03g0719800	PHYA
Os03g0309200	PHYB
Os03g0752100	PHYC
Os02g0573200	CRY1A
Os04g0452100	CRY1B
Os12g0101800	NPH1A

## Sheet: TableS3
ID	Lable	category	Max Log2FC	Function	Reference	Title
Os10g0101200	SCP45	SD0	4.44718	Regulation of grain filling and seed germination	Li et al. 2016	Serine carboxypeptidase 46 Regulates Grain Filling and Seed Germination in Rice (Oryza sativa L.)
Os12g0424700	OsCDKF2	SD0	4.43541	Regulation of grain filling and grain size	Zhao Y et al. 2023	The miR167-OsARF12 module regulates rice grain filling and grain size downstream of miR159
Os08g0174500	Ghd8	SD0	3.61706	Flowering time, Short-day promotion, Long-day repression	Wei et al., 2010	DTH8 Suppresses Flowering in Rice, Influencing Plant Height and Yield Potential Simultaneously
Os01g0626400	OsWRKY11	SD0	3.06675	Control of flowering time and plant height	Cai et al. 2014	Dlf1, a WRKY Transcription Factor, Is Involved in the Control of Flowering Time and Plant Height in Rice
Os01g0952800	OsbHLH056	SD0	2.79639	Fe translocation to grain during seed maturation	Ogo et al., 2011	OsIRO2 is responsible for iron utilization in rice and improves growth and yield in calcareous soil
Os01g0878700	OsAAP6	SD0	2.78645	Regulation of grain protein content and nutritional quality	Peng et al. 2014	OsAAP6 functions as an important regulator of grain protein content and nutritional quality in rice
Os02g0531600	RCN2	SD0	2.58507	Control of flowering time	Nakagawa et al. 2002	Overexpression of RCN1 and RCN2, rice TERMINAL FLOWER 1/CENTRORADIALIS homologs, confers delay of phase transition and altered panicle morphology in rice
Os10g0515400	GW10	SD0	2.47324	Control of grain size and grain number	Zhan et al. 2021	GW10, a member of P450 subfamily regulates grain size and grain number in rice
Os03g0179400	OsRLCK103	SD0	2.26454	Regulator of grain yield	Ramegowda et al. 2014	Rice GROWTH UNDER DROUGHT KINASE Is Required for Drought Tolerance and Grain Yield under Normal and Drought Stress Conditions
Os07g0182000	OsbZIP58	SD0	1.91284	Grain filling	Kang L et al. 2022	Genome-Wide Identification of R2R3-MYB Transcription Factor and Expression Analysis under Abiotic Stress in Rice
Os03g0267800	HDR3	SD0	1.71883	Positive regulation of grain size and weight	Gao et al. 2021	The ubiquitin-interacting motif-type ubiquitin receptor HDR3 interacts with and stabilizes the histone acetyltransferase GW6a to control the grain size in rice
Os03g0685300	FLO19	SD0	1.59079	Regulation of grain quality	Lou et al. 2021	FLOURY ENDOSPERM19 encoding a class I glutamine amidotransferase affects grain quality in rice
Os02g0196600	OsHMA4	SD0	1.38658	Control of Cu accumulation in rice grain	Huang et al. 2016	A heavy metal P-type ATPase OsHMA4 prevents copper accumulation in rice grain
Os07g0644100	OsbZIP60	SD0	1.38364	Regulation of grain chalkiness	Cao et al. 2022	OPAQUE3, encoding a transmembrane bZIP transcription factor, regulates endosperm storage protein and starch biosynthesis in rice
Os04g0631600	OsbHLH068	SD0	1.36144	Control of flowering	Chen et al. 2017	The function of OsbHLH068 is partially redundant with its homolog, AtbHLH112, in the regulation of the salt stress response but has opposite functions to control flowering in Arabidopsis
Os06g0514800	OsThi9	SD0＆SD4	9.70266	Alleviation of Cd toxicity and accumulation in rice grain	Liu X et al. 2023	Plant Defensin-Dissimilar Thionin OsThi9 Alleviates Cadmium Toxicity in Rice Plants and Reduces Cadmium Accumulation in Rice Grains
Os03g0609500	OsLBD38	SD0＆SD4	5.30068	Regulation of heading date and yield	Li et al. 2017	OsLBD37 and OsLBD38, two class II type LBD proteins, are involved in the regulation of heading date by controlling the expression of Ehd1 in rice
Os06g0552900	OsFTL12	SD0＆SD4	3.27757	Modulation of the heading date and plant architecture	Zheng et al. 2023	OsFTL12, a member of FT-like family, modulates the heading date and plant architecture by florigen repression complex in rice
Os02g0731200	OsMADS57	SD0＆SD4	2.8174	Control of tillering	Guo et al. 2013	The interaction between OsMADS57 and OsTB1 modulates rice tillering via DWARF14
Os05g0136200	OsCIPK17	SD0＆SD4	1.45492	Grain filling, Regulation of grain development	Gao et al. 2022	Functional Analysis of OsCIPK17 in Rice Grain Filling
Os03g0183000	OsAP2-125	SD0＆SD4＆SD6	3.35683	Positive regulator of grain length	Yu et al. 2017	OsLG3 contributing to rice grain length and yield was mined by Ho-LAMap
Os02g0705500	OsBLR1	SD0＆SD4＆SD6	1.5975	Regulation of leaf angle and grain length	Jang et al. 2021	Modulation of Rice Leaf Angle and Grain Size by Expressing OsBCL1 and OsBCL2 under the Control of OsBUL1 Promoter
Os03g0181100	OsJAZ10	SD0＆SD4＆SD6＆SD9	3.86086	Grain size	HAKATA et al. 2012	Overexpression of TIFY genes promotes plant growth in rice through jasmonate signaling
Os12g0181600	OsAAP15	SD0＆SD4＆SD6＆SD9	2.7162	Mediation of panicle branching and grain yield	Yang X et al.2023	OsAAP15, an amino acid transporter in response to nitrogen concentration, mediates panicle branching and grain yield in rice
Os02g0134200	OsSGL	SD0＆SD4＆SD6＆SD9	2.13678	Regulation of stress-tolerance and grain length	Wang et al. 2016	OsSGL, a novel pleiotropic stress-related gene enhances grain length and yield in rice
Os12g0617000	PINE1	SD0＆SD4＆SD6＆SD9	1.79653	Suppression of internode elongation	Nagai et al. 2020	Antagonistic regulation of the gibberellic acid response during stem growth in rice
Os03g0445700	OsLBD37	SD0＆SD4＆SD6＆SD9	1.31415	Regulation of heading date and yield	Li et al. 2017	OsLBD37 and OsLBD38, two class II type LBD proteins, are involved in the regulation of heading date by controlling the expression of Ehd1 in rice

## Sheet: TableS3 Primers
OsGI-F	gtgaattgTAATACGACTCACTATAGGG TTCGCTGGTTGACTCTCCAC
OsGI-R	GCTCACCTGACCCTTACACC
OsLHY-F	gtgaattgTAATACGACTCACTATAGGG GTGGCTTCCTTGAGCACTCT
OsLHY-R	CCAATGGTGCAGGGAAGGAT
MADS15-F	gtgaattgTAATACGACTCACTATAGGG ATTGAGGTGGCTCAGCATCC
MADS15-R	GCTGAATCCGAGAGTGAGGG
OsMADS34-F	GATCAAGAAAGACTCAGGTA
OsMADS34-R	gtgaattgTAATACGACTCACTATAGGGttggcaagcacttaattagc
